# Supplementary material for: Comparative Copper Resistance Strategies of Rhodonia placenta and Phanerochaete chrysosporium in a Copper/Azole-Treated Wood Microcosm
Source: J Fungi (Basel). 2022 Jul 4;8(7):706. doi: 10.3390/jof8070706 (PMC9320278; doi:10.3390/jof8070706)
Supplement: Supplementary file 1 [file jof-08-00706-s001.zip]

Archive with 1 entries (1 files):
- jof-1789081-supplementary.pdf
